# Supplementary material for: Bidirectional Causality between Spreading COVID-19 and Individual Mobilisation with Consumption Motives across Prefectural Borders in Japan
Source: Int J Environ Res Public Health. 2022 Jul 25;19(15):9070. doi: 10.3390/ijerph19159070 (PMC9332297; doi:10.3390/ijerph19159070)
Supplement: Supplementary file 1 [file ijerph-19-09070-s001.zip]

Archive with 1 entries (1 files):
- ijerph-1804240-supplementary.pdf
